# Supplementary material for: Conservation Genomics of Apocynum venetum: Genetic Adaptation and Demographic History Across China's Saline‐Alkali Ecosystems
Source: Evol Appl. 2025 Dec 28;19(1):e70191. doi: 10.1111/eva.70191 (PMC12745339; doi:10.1111/eva.70191)
Supplement: Supplementary file 2 — Table S1: eva70191‐sup‐0002‐TablesS1‐S20.xlsx. [file EVA-19-e70191-s002.xlsx]

## Sheet: Table S1
Table S1 Species information used in comparative genomics analysis
Species	Family	Order	Data source
Calotropis gigantea	Apocynaceae	Gentianales	https://datadryad.org/stash/dataset/doi:10.5061/dryad.fk41r
Camptotheca acuminata	Nyssaceae	Cornales	https://figshare.com/articles/dataset/The_chromosome-scale_genome_assembly_of_Camptotheca_acuminata/12570599
Coffea canephora	Rubiaceae	Gentianales	https://coffee-genome-hub.southgreen.fr/
Eustoma grandiflorum	Gentianaceae	Gentianales	https://plantgarden.jp/en/download/t52518/t52518.G001/
Iochroma cyaneum	Solanaceae	Solanales	https://solgenomics.net/ftp/genomes/Iochroma_cyaneum/
Lithospermum erythrorhizon	Boraginaceae	Boraginales	https://www.ncbi.nlm.nih.gov/genome/99676
Olea europaea	Oleaceae	Lamiales	https://ngdc.cncb.ac.cn/search/?dbId=gwh&q=PRJCA003222
Ophiorrhiza pumila	Rubiaceae	Gentianales	https://plantgarden.jp/en/download/t157934/t157934.G001/
Oryza sativa	Poaceae	Poales	http://rice.uga.edu/pub/data/Eukaryotic_Projects/o_sativa/annotation_dbs/pseudomolecules/version_7.0/all.dir/
Platycodon grandiflorus	Campanulaceae	Asterales	https://ngdc.cncb.ac.cn/search/?dbId=gwh&q=PRJCA003843
Rhododendron simsii	Ericaceae	Ericales	http://bioinfor.kib.ac.cn/RPGD/download_genome.html
Solanum lycopersicoides	Solanaceae	Solanales	https://solgenomics.net/ftp/genomes/Solanum_lycopersicoides/SlydLA2951_v2.0/
Syringa oblata	Oleaceae	Lamiales	http://www.grapeworld.cn/sgd/download.html

## Sheet: Table S2
Table S2 Statistics of the sequencing data for genome assembly and population analysis
Paired-end libraries	Sequencing platform	Library size (bp)	Clean data (Gb)	Sequence coverage (×)
Illumina reads	Illumina NovaSeq-6000	350bp	37.89	161.23
Pacbio reads	PacBio Sequel II	15kb	25.42	108.17
HiC reads	Illumina NovaSeq-6000	350bp	30.5	129.79
Transcriptome reads	Illumina NovaSeq-6000	350bp	11.26	-
Whole genome resequencing reads	BGISEQ-500	350bp	804.39	15.164~77.326
Note: Sequence coverage (×) was calculated using an estimated genome size of 235 Mb.

## Sheet: Table S3
Table S3 Statistics of pseudochromosomes of Apocynum venetum genome
Chromosome	Length (bp)	Contig number
chr1	24764367	2
chr2	23299148	1
chr3	22048944	1
chr4	21723237	1
chr5	20672796	2
chr6	20462244	1
chr7	19524226	1
chr8	19110429	1
chr9	18216060	1
chr10	18034455	1
chr11	17752663	1
chrUnn	9119817	71

## Sheet: Table S4
Table S4 BUSCO analysis result of Apocynum venetum genome
Item	Number	Percent (%)
Complete BUSCOs (C)	1596	98.9
Complete and single-copy BUSCOs (S)	1558	96.5
Complete and duplicated BUSCOs (D)	38	2.4
Fragmented BUSCOs (F)	13	0.8
Missing BUSCOs (M)	5	0.3
Total BUSCO groups searched	1614	100
Note1: BUSCO v5.3.2, actinopterygii_odb10 database. Note2: Complete and single-copy BUSCOs (S): number of completed covered and single copy genes; Complete and duplicated BUSCOs (D): number of completed covered and muti-copy genes; Fragmented BUSCOs (F): number of genes not completed covered or partial aligned; Missing BUSCOs (M): number of genes not exist in the assembled genome.

## Sheet: Table S5
Table S5 Statistics of repetitive sequences in Apocynum venetum genome
Type	Repeat Size (bp)	% in genome
DNA	7305193	3.11
LINE	3142530	1.34
SINE	66616	0.03
LTR	44316463	18.88
LTR-Gypsy	20075479	8.55
LTR-Copia	22780235	9.7
Satellite	208121	0.09
Simple_repeat	0	0
Other	772	0
Unknown	37610887	16.02
Total	92326040	39.33

## Sheet: Table S6
Table S6 Statistics of protein-coding genes in Apocynum venetum genome
Gene set		Gene number	Average gene length (bp)	Average CDS length (bp)	Average exon per gene	Average exon length (bp)	Average intron length (bp)
De novo	GlimmmerHMM	33780	6197.73	975.57	4.1	237.81	1683.33
	AUGUSTUS	29239	3175.1	1169.64	5.15	226.96	482.82
Homolog	Nicotiana_tabacum	43015	9696.87	931.02	3.56	261.16	3417.66
	Eustoma_grandiflorum	36445	11865.3	980.36	3.68	266.37	4060.89
	Catharanthus_roseus	39632	8108.43	828.43	3.44	240.61	2979.85
	Gelsemium_sempervirens	30379	7850.03	962.1	4.05	237.54	2258.14
	Coffea_arabica	37150	15154.9	1090.93	3.89	280.74	4873.24
	Calotropis_gigantea	30534	7128.47	909.91	3.97	229.22	2094.02
RNAseq	TransDecoder	16796	5214.65	1200.82	6.31	371.84	539.82
Integration	Maker	22116	4672.91	1234.68	5.65	292.37	650.33
Final set	Anno-self	23458	4296.67	1185.97	5.31	340.5	573.91

## Sheet: Table S7
Table S7 Functional annotation of the predicted protein-coding genes in Apocynum venetum genome
Category	Gene number	Percentage (%)
KEGG	5450	23.23
Pathway	4463	19.03
Nr	21974	93.67
Uniprot	21938	93.52
GO	15198	64.79
KOG	313	1.33
Pfam	15741	67.1
Interpro	22067	94.07
Annotated	22418	95.57
Total	23458	100

## Sheet: Table S8
Table S8 Annotation of non-coding RNA genes in Apocynum venetum genome
Type		Copy	Average length (bp)	Total length (bp)	% of genome
miRNA		82	136	11123	0.004739
tRNA		484	75	36415	0.015514
rRNA	rRNA	3545	494	1751006	0.745971
	18S	803	1604	1288219	0.548813
	28S	1366	199	271569	0.115695
	5.8S	734	156	114858	0.048932
	5S	642	119	76360	0.032531
snRNA	snRNA	572	109	62421	0.026593
	CD-box	446	103	45802	0.019513
	HACA-box	33	132	4341	0.001849
	splicing	93	132	12278	0.005231
	scaRNA	0	0	0	0

## Sheet: Table S9
Table S9 Statistics of gene families of the fourteen species
Species	Genes number	Genes in families	Family number	Unique families	Average genes per family
Apocynum venetum	23458	23458	16251	2698	1.44
Calotropis gigantea	20832	20832	13722	971	1.52
Camptotheca acuminata	27940	27940	15748	2424	1.77
Coffea canephora	21971	21971	14625	1734	1.5
Eustoma grandiflorum	36619	36619	16797	3931	2.18
Iochroma cyaneum	46370	46370	17562	2756	2.64
Lithospermum erythrorhizon	27399	27399	16296	3723	1.68
Olea europaea	53517	53517	19059	4455	2.81
Ophiorrhiza pumila	32369	32369	16022	2415	2.02
Oryza sativa	55986	55986	23585	11673	2.37
Platycodon grandiflorus	21619	21619	14035	1414	1.54
Rhododendron simsii	32999	32999	15854	2788	2.08
Solanum lycopersicoides	34241	34241	16058	1693	2.13
Syringa oblata	53944	53944	20211	5927	2.67

## Sheet: Table S10
Table S10 KEGG function enrichment of genes in significantly contracted and expanded gene families in Apocynum venetum
	Pathway ID	Description	Corrected P-value	Gene ID
Contractions	ko00945	Stilbenoid, diarylheptanoid and gingerol biosynthesis	0.000278296737287346	AvenChr1G00005160.1/AvenChr1G00012310.1/AvenChr1G00019580.1/AvenChr1G00019590.1
	ko00902	Monoterpenoid biosynthesis	0.00138627413832449	AvenChr1G00002380.1/AvenChr1G00002390.1/AvenChr1G00002410.1
	ko04712	Circadian rhythm - plant	0.047560380007249	AvenChr11G00203320.1/AvenChr1G00004770.1
	ko03015	mRNA surveillance pathway	0.047560380007249	AvenChr1G00020540.1/AvenChr2G00041220.1/AvenChr10G00178910.1
	ko01210	2-Oxocarboxylic acid metabolism	0.0695018998635891	AvenChr1G00015980.1/AvenChr8G00153620.1
	ko00460	Cyanoamino acid metabolism	0.0721190455729363	AvenChr1G00015980.1/AvenChr8G00153620.1
	ko03008	Ribosome biogenesis in eukaryotes	0.0962195396092664	AvenChr11G00203320.1/AvenChr1G00004770.1
	ko03040	Spliceosome	0.0962195396092664	AvenChr2G00048320.1/AvenChr6G00118380.1/AvenChr7G00143950.1
	ko04120	Ubiquitin mediated proteolysis	0.225817332408641	AvenChr1G00019010.1/AvenChr4G00083160.1
	ko00380	Tryptophan metabolism	0.32590999827147	AvenChr2G00048510.1
	ko03440	Homologous recombination	0.326444993504144	AvenChr11G00203230.1
	ko00520	Amino sugar and nucleotide sugar metabolism	0.499554361538205	AvenChr5G00101770.1
	ko00940	Phenylpropanoid biosynthesis	0.499554361538205	AvenChr2G00048510.1
	ko04016	MAPK signaling pathway - plant	0.499554361538205	AvenChr5G00101770.1
Expansions	ko00908	Zeatin biosynthesis	2.51771761358589e-19	AvenChr1G00021630.1/AvenChr3G00074520.1/AvenChr3G00074530.1/AvenChr3G00074540.1/AvenChr3G00074560.1/AvenChr3G00074570.1/AvenChr3G00074580.1/AvenChr3G00074590.1/AvenChr3G00074600.1/AvenChr3G00074610.1/AvenChr3G00074620.1/AvenChr3G00074630.1/AvenChr3G00074640.1/AvenChr3G00074650.1/AvenChr3G00074660.1/AvenChr3G00074670.1/AvenChr7G00140810.1/AvenChr7G00140820.1/AvenChr7G00140830.1/AvenChr7G00140840.1…
	ko00960	Tropane, piperidine and pyridine alkaloid biosynthesis	1.83402032873271e-13	AvenChr10G00184980.1/AvenChr10G00185000.1/AvenChr10G00185010.1/AvenChr10G00185020.1/AvenChr10G00185030.1/AvenChr10G00185050.1/AvenChr10G00185060.1/AvenChr10G00185080.1/AvenChr1G00013100.1/AvenChr1G00013170.1/AvenChr1G00013180.1/AvenChr2G00039570.1/AvenChr3G00060750.1/AvenChr3G00072830.1/AvenChr7G00125970.1
	ko00902	Monoterpenoid biosynthesis	7.73348626735169e-10	AvenChr10G00187740.1/AvenChr10G00187770.1/AvenChr10G00187790.1/AvenChr10G00187800.1/AvenChr10G00187820.1/AvenChr10G00187830.1/AvenChr10G00187860.1/AvenChr11G00202560.1/AvenChr1G00012540.1/AvenChr8G00146860.1
	ko00190	Oxidative phosphorylation	2.62280640052276e-09	AvenChr6G00113980.1/AvenChr6G00114090.1/AvenScaf48G00229590.1/AvenScaf48G00229760.1/AvenScaf49G00227450.1/AvenScaf50G00234340.1/AvenChr6G00113950.1/AvenChr6G00114060.1/AvenScaf52G00226980.1/AvenScaf59G00227520.1/AvenScaf49G00227220.1/AvenScaf52G00227000.1/AvenScaf52G00226900.1/AvenScaf57G00228670.1/AvenScaf58G00231280.1/AvenScaf53G00228570.1/AvenScaf53G00228660.1/AvenScaf61G00231100.1/AvenScaf52G…
	ko04626	Plant-pathogen interaction	4.12031735330422e-05	AvenChr1G00012930.1/AvenChr2G00034840.1/AvenChr2G00036080.1/AvenChr2G00036840.1/AvenChr2G00038230.1/AvenChr3G00076220.1/AvenChr4G00088470.1/AvenChr4G00088920.1/AvenChr4G00089460.1/AvenChr4G00089470.1/AvenChr4G00089550.1/AvenChr6G00113570.1/AvenChr6G00116970.1/AvenChr9G00167710.1/AvenChr5G00097390.1/AvenChr5G00097400.1/AvenChr5G00097410.1
	ko03010	Ribosome	0.000104026475811681	AvenChr6G00113930.1/AvenChr6G00113970.1/AvenChr6G00114080.1/AvenScaf48G00229750.1/AvenScaf54G00225410.1/AvenScaf57G00228730.1/AvenScaf60G00228850.1/AvenScaf48G00229560.1/AvenScaf48G00229800.1/AvenScaf49G00227420.1/AvenScaf48G00229820.1/AvenScaf49G00227390.1/AvenScaf52G00227040.1/AvenScaf60G00228820.1/AvenScaf48G00229770.1/AvenScaf49G00227400.1/AvenScaf49G00227160.1/AvenScaf51G00234140.1/AvenScaf5…
	ko00592	alpha-Linolenic acid metabolism	0.0228515259470255	AvenChr9G00162380.1/AvenChr11G00208040.1/AvenChr11G00208050.1/AvenChr1G00009080.1/AvenChr1G00009090.1
	ko00360	Phenylalanine metabolism	0.0338573252808816	AvenChr1G00007210.1/AvenChr1G00007220.1/AvenChr1G00007230.1/AvenChr2G00049570.1
	ko00380	Tryptophan metabolism	0.0935824045969654	AvenChr1G00007210.1/AvenChr1G00007220.1/AvenChr1G00007230.1/AvenChr2G00049570.1
	ko00330	Arginine and proline metabolism	0.0947193221939111	AvenChr1G00007210.1/AvenChr1G00007220.1/AvenChr1G00007230.1/AvenChr2G00049570.1
	ko00941	Flavonoid biosynthesis	0.571296030621891	AvenChr2G00038740.1/AvenChr9G00174910.1
	ko00999	Biosynthesis of various secondary metabolites - part 1	0.571873279490415	AvenChr3G00054890.1/AvenChr3G00060550.1
	ko00460	Cyanoamino acid metabolism	0.571873279490415	AvenChr3G00054890.1/AvenChr3G00060550.1
	ko04070	Phosphatidylinositol signaling system	0.937237266282151	AvenChr9G00167710.1
	ko00500	Starch and sucrose metabolism	0.975623256856481	AvenChr3G00054890.1/AvenChr3G00060550.1
	ko04075	Plant hormone signal transduction	0.975623256856481	AvenChr10G00192960.1/AvenChr4G00084740.1/AvenChr4G00084750.1
	ko04016	MAPK signaling pathway - plant	0.975623256856481	AvenChr9G00167710.1

[truncated: 10 more sheets: Table S11, Table S12, Table S13, Table S14, Table S15, Table S16, Table S17, Table S18, Table S19, Table S20]
